# Supplementary material for: ChIP-Seq Analysis of SlAREB1 Downstream Regulatory Network during Tomato Ripening
Source: Foods. 2023 Jun 13;12(12):2357. doi: 10.3390/foods12122357 (PMC10297250; doi:10.3390/foods12122357)
Supplement: Supplementary file 1 [file foods-12-02357-s001.zip]

Archive with 1 entries (1 files):
- foods-2381270-supplementary.pdf
